# Supplementary material for: Insights into the pathogenesis and differential diagnosis of clival lesions in an individual from a 16th-century-CE mass grave at Mohács (Southwestern Hungary)
Source: PLoS One. 2026 Jan 16;21(1):e0340762. doi: 10.1371/journal.pone.0340762 (PMC12810923; doi:10.1371/journal.pone.0340762)
Supplement: S1 Fig — (XLSX) [file pone.0340762.s001.xlsx]

## Sheet: Figure S2
S1 Figure: Damage pattern for human DNA sequences mapping to the hg19 reference genome (table and images by Frank Maixner).
	5' C>T	5' C>T	5' C>T	3' G>A	3' G>A	3' G>A
Position	MMG3-75_tooth	MMG3-75_skull	MMG3-75_combined	MMG3-75_tooth	MMG3-75_skull	MMG3-75_combined
1	0.0933661	0.0818414	0.0880503	0.105882	0.133721	0.120059
2	0.0958084	0.0787671	0.0878594	0.103448	0.0666667	0.0851735
3	0.0610465	0.0508475	0.0560345	0.0718563	0.0379747	0.0555556
4	0.0597015	0.0546624	0.0572755	0.0776119	0.0584192	0.0686901
5	0.0304878	0.0212766	0.0259542	0.0610932	0.0216049	0.0410095
6	0.0350318	0.0299401	0.0324074	0.0341297	0.0448718	0.0397351
7	0.0289389	0.036036	0.0327103	0.0289017	0.0358306	0.0322086
8	0.0365854	0.028754	0.0328125	0.0159236	0.0234899	0.0196078
9	0.0347003	0.0111732	0.0222883	0.0216718	0.0145773	0.018018
10	0.0186916	0.0147929	0.016692	0.00319489	0.0182927	0.0109546
11	0.0238806	0.0184697	0.0210674	0.00898204	0.0175953	0.0133531
12	0.0217391	0	0.0103397	0.00651466	0.0124611	0.00956938
13	0.0163043	0.0142045	0.0153203	0.0118694	0.0120482	0.011976
14	0.0115274	0.00301205	0.00736377	0.0310734	0.00617284	0.0192024
15	0.00554017	0	0.0027933	0.0185759	0.00309598	0.0108359
16	0.0250784	0.00316456	0.0141732	0.0194175	0.012945	0.0161812
17	0.00914634	0.00530504	0.00711238	0.00993377	0.00546448	0.00749625
18	0.0122324	0.0060241	0.0091047	0.00301205	0.00609756	0.00454545
19	0.0111111	0	0.0056338	0.00914634	0.0146199	0.0119581
20	0.0214724	0.0058309	0.0134529	0.00917431	0.00574713	0.0074184
21	0.00613497	0.00840336	0.00734214	0.00623053	0.00283286	0.00445765
22	0.0031746	0.00578035	0.00454545	0.00864553	0.00292398	0.00580552
23	0.00568182	0.00261097	0.00409277	0.00892857	0	0.00452489
24	0.00636943	0	0.00305344	0	0.00569801	0.0029985
25	0.0114286	0.0030581	0.00740741	0.00600601	0.00606061	0.00603318
